# Supplementary material for: A Decellularized Uterine Endometrial Scaffold Enhances Regeneration of the Endometrium in Rats
Source: Int J Mol Sci. 2023 Apr 20;24(8):7605. doi: 10.3390/ijms24087605 (PMC10145056; doi:10.3390/ijms24087605)
Supplement: Supplementary file 1 [file ijms-24-07605-s001.zip]

Archive with 4 entries (4 files):
- ijms-2179462-supplementary figure.pdf
- ijms-2179462-supplementary File 1.pdf
- ijms-2179462-Supplementary Materials figure and video description.pdf
- ijms-2179462-supplementary video.mp4
